# Supplementary material for: Early changes in pulmonary function and intrarenal haemodynamics and the correlation between these sets of parameters in patients with T2DM
Source: PLoS One. 2019 Dec 18;14(12):e0224923. doi: 10.1371/journal.pone.0224923 (PMC6919602; doi:10.1371/journal.pone.0224923)
Supplement: S1 File — (XLS) [file pone.0224923.s001.xls]

## Sheet: basic
42	5	6.8	7.1	10.8	128	92	178	33	128	158	50.8199
47	5	7.4	7.2	11.2	130	96	204	41	112	142	57.3773
52	7	8.3	8.1	11.6	132	94	214	45	118	145	67.2134
48	8	7.4	7.6	12.8	132	93	198	33	108	138	57.3773
50	9	7.7	7.5	10.8	118	95	210	38	126	142	60.656
36	4	8.2	8.5	12.4	132	93	221	37	132	165	66.1204
43	6	7.3	7.5	11.8	126	89	213	38	120	158	56.2844
35	4	7.8	8.2	10.8	127	81	191	32	122	158	61.7489
58	8	8.8	8.6	12.4	132	82	189	33	108	152	72.6779
56	9	9.2	8.4	13.6	132	84	190	42	118	144	77.0494
43	5	7.7	8.9	12.1	127	83	178	37	135	148	60.656
62	11	9.7	6.9	11.5	128	92	208	38	121	162	82.5139
59	9	8	7.1	10.4	132	92	217	42	118	155	63.9346
46	5	7.3	7.1	11.5	126	86	198	36	132	152	56.2844
54	9	8.8	9.2	12.6	132	94	214	32	136	157	72.6779
62	9	9.4	8.4	11.5	132	98	192	42	112	162	79.2353
65	11	9	8.5	12.7	128	90	225	31	138	163	74.8636
60	9	7.4	8.2	11.8	132	90	184	34	138	145	57.3773
61	9	8.3	7.6	10.5	131	94	208	32	142	148	67.2134
45	6	8.6	8.3	11.3	117	86	217	37	132	173	70.492
66	10	8.5	8.4	10.5	133	98	236	42	111	145	69.3991
57	8	7.6	7	12.4	118	87	192	35	118	163	59.563
53	10	8.3	7.9	10.8	112	80	214	43	128	153	67.2134
56	8	6.7	8.1	9.2	115	86	208	48	114	145	49.727
65	8	8.4	7.7	10.5	126	95	193	37	128	142	68.3063
50	8	9.7	8.8	12.7	135	98	221	33	131	144	82.5139
49	6	7.7	8.1	11.8	131	94	194	32	108	146	60.656
66	9	8.1	7.5	12.6	128	86	213	42	112	157	65.0275
38	5	6.9	7.5	10.8	132	90	194	38	102	158	51.9128
42	7	7.6	7.3	11.6	135	97	221	42	120	143	59.563
52	7	7.8	7.8	11.8	132	94	191	42	118	163	61.7489
39	6	6.9	7.3	10.6	123	85	183	37	122	155	51.9128
47	9	7	6.8	10.7	116	75	192	39	128	160	53.0056
59	11	9.4	8.6	11.4	127	85	213	37	123	162	79.2353
62	10	8.9	8.7	12.8	132	94	206	40	112	148	73.7708
58	11	6.9	7.3	10.4	125	95	178	45	123	157	51.9128
63	12	7.8	7.7	11.9	125	86	212	37	127	154	61.7489
54	6	7.4	7.6	11.9	129	86	208	37	129	159	57.3773
57	7	7.2	7.8	11.6	127	87	210	38	128	157	55.1915
52	5	7.1	7.4	10.5	130	92	203	39	126	155	54.0985
60	8	7.9	8.3	12	130	94	194	40	119	147	62.8418
39	4	7	7.4	10.2	128	90	188	39	115	147	53.0056
38	5	7	7.8	10.4	125	85	190	39	116	148	53.0056
40	5	6.8	7.3	10.2	132	95	188	38	117	149	50.8199
62	7	7.5	7.7	10.5	128	88	190	37	116	147	58.4701
50	6	8.1	8.3	12.1	135	97	179	40	111	146	65.0275
47	7	7.6	7.8	11	128	90	188	39	114	148	59.563
48	7	7.9	8.2	11	126	80	197	36	120	151	62.8418
43	6	7.8	8.1	10.8	130	95	203	35	121	152	61.7489
46	8	8	8.2	10.8	132	90	212	34	119	146	63.9346
39	5	7.4	7.6	11.1	128	90	189	40	115	148	57.3773
56	10	8.8	8.7	11.5	131	95	188	39	115	147	72.6779
55	10	9.2	8.9	12.2	120	85	202	36	118	150	77.0494
51	7	8.4	8.5	12	122	87	210	36	121	154	68.3063
63	12	9.1	8.8	12.1	124	85	198	37	119	151	75.9565
59	8	7.2	7.4	10.9	118	80	211	34	120	153	55.1915
42	7	6.9	7.2	10.7	120	82	205	36	119	152	51.9128
39	6	6.7	7.3	10.8	121	85	200	36	117	148	49.727
42	5	7.2	7.4	11	124	90	204	35	118	148	55.1915
44	7	7.4	7.7	11.4	121	80	210	35	120	151	57.3773
46	8	8.2	8.6	12.3	136	95	220	32	125	158	66.1204
53	9	9.5	8.8	12.4	130	90	213	34	123	155	80.3281
55	7	7.3	7.6	11.1	136	98	194	39	116	148	56.2844
43	6	6.9	7.3	10.9	120	84	195	39	117	147	51.9128
47	8	8	8.2	11.8	138	100	205	37	119	150	63.9346
50	7	7.6	7.9	11.6	128	94	212	35	120	152	59.563
51	6	7.7	8	12	132	95	218	34	121	150	60.656
53	8	8.4	8.7	12.6	131	90	220	33	130	158	68.3063
55	7	7.7	8.1	11.5	128	90	213	35	119	153	60.656
37	6	7.1	7.4	10.9	118	80	202	37	117	149	54.0985
42	6	7.5	7.7	11.1	132	95	208	36	115	150	58.4701
46	8	8.3	8.6	12.4	132	96	212	36	118	152	67.2134
47	7	7.5	7.8	12	127	88	200	39	115	147	58.4701
50	9	9.3	8.6	12.8	130	94	218	35	122	156	78.1424
52	8	8.2	8	11.6	132	96	210	35	118	151	66.1204
53	10	9.6	8.8	12.4	130	93	210	34	118	152	81.421
55	11	9.5	8.2	11.8	131	94	197	38	113	149	80.3281
46	9	8.7	8.3	11.7	128	90	196	37	114	150	71.5849
36	8	8.4	8.1	11.6	127	90	195	39	113	148	68.3063
38	7	7.6	7.6	11.2	130	90	188	38	110	145	59.563
62	12	9.3	8.5	12.5	132	95	217	35	123	155	78.1424
67	10	9.2	8.5	12.3	138	100	200	38	115	150	77.0494
65	10	8.9	8.2	11.6	133	95	193	39	111	147	73.7708
57	8	8.3	8	12	131	95	180	40	103	150	67.2134
54	7	7.4	7.8	11.9	129	93	198	37	116	154	57.3773
52	8	8.1	8.3	11.4	130	92	190	38	111	151	65.0275
51	9	8.4	8.5	12.4	132	88	201	38	115	153	68.3063
48	6	7.3	7.5	11.3	119	80	192	39	112	149	56.2844
49	7	7.4	7.5	11.4	115	76	188	37	109	146	57.3773
47	8	8.1	8.2	11.8	118	80	190	38	110	147	65.0275
45	7	7.6	7.8	11.7	120	83	198	36	118	152	59.563
58	10	9.2	8.8	12.6	138	90	202	37	118	151	77.0494
59	10	9.1	8.7	12.5	135	88	201	37	117	150	75.9565
52	9	8.2	8.6	12.6	134	90	205	37	120	151	66.1204
49	7	7.2	7.5	11.7	128	88	198	36	115	152	55.1915
47	8	8.3	8.6	12.8	135	98	210	34	120	152	67.2134
53		5.5	4.8	7.6	116	80	204	43	112	142	36.6121
52		5.3	5.8	7.4	123	90	212	45	116	138	34.4263
47		4.7	4.4	7.1	138	95	183	39	119	142	27.869
36		5	5.2	6.9	126	90	165	47	128	140	31.1477
46		6.2	4.4	7.5	132	100	172	38	112	136	44.2625
47		4.9	4.1	7.1	116	85	193	35	115	132	30.0548
46		5.3	5.1	7.4	118	85	211	49	113	142	34.4263
35		5.6	5.4	7.5	125	90	178	52	118	138	37.705
58		4.8	4.7	7.2	117	90	182	47	121	132	28.9618
52		4.3	5.6	7.4	124	95	196	52	123	142	23.4974
44		4.2	6	7.5	128	90	183	52	103	132	22.4045
58		6	5.3	7.6	125	86	187	53	97	153	42.0767
58		6.1	4.6	7.4	116	80	194	45	101	153	43.1696
51		5.8	4.5	6.9	123	90	196	43	92	143	39.8909
53		5.4	3.9	7	138	95	202	49	121	146	35.5193
58		5.7	4.1	7.1	126	90	213	43	109	128	38.798
64		5	5.3	7.2	122	95	193	45	118	137	31.1477
63		4.7	5.4	7.3	125	80	187	48	120	156	27.869
62		4.9	4.7	6.7	118	85	189	42	96	145	30.0548
44		5.2	5.7	7.2	122	85	194	39	95	132	33.3335
63		5.4	4.4	7.1	125	90	189	48	102	135	35.5193
57		6.2	4.6	7.2	130	95	194	52	103	142	44.2625
54		5.9	4.7	7.3	125	83	203	48	113	142	40.9838
55		4.2	5.1	7.4	130	93	213	43	123	138	22.4045
60		4.4	5.3	7.7	122	90	188	45	107	134	24.5903
55		5.3	5.4	6.6	110	83	192	47	112	132	34.4263
52		5.4	4.4	6.4	124	95	173	52	113	143	35.5193
58		5.3	4.6	6.8	135	90	165	49	118	146	34.4263
40		4.8	5.7	6.9	137	90	152	46	107	143	28.9618
37		4.6	5.4	7.2	126	90	167	37	113	147	26.776
56		4.5	5.6	7.6	120	83	183	43	124	156	25.6832
50		5.2	5.2	6.9	132	93	173	44	118	163	33.3335
43		5.4	4.7	7.4	121	85	192	46	116	163	35.5193

## Sheet: lung
88	78	76	54	91	98	80	88	92			6.8
86	78	76	52	90	95	76	90	90			7.4
74	72	75	51	84	92	72	86	85			8.3
81	74	77	53	91	94	74	87	85			7.4
78	73	76	50	85	90	75	80	86			7.7
78	70	73	52	86	88	71	85	87			8.2
80	76	80	49	85	92	75	87	91			7.3
81	74	76	50	86	93	73	85	91			7.8
77	81	85	60	84	99	82	87	92			8.8
76	78	72	49	85	95	75	86	87			9.2
82	75	77	56	88	93	72	84	90			7.7
78	74	70	53	82	88	71	84	84			9.7
77	76	74	52	86	90	73	84	86			8
82	75	76	51	83	94	73	86	88			7.3
80	78	82	54	85	96	78	90	91			8.8
78	76	74	48	85	90	72	80	89			9.4
82	80	75	50	86	92	74	87	88			9
83	76	74	53	86	96	72	88	86			7.4
80	75	73	47	83	91	72	82	88			8.3
82	70	72	47	86	88	72	80	82			8.6
83	70	73	49	89	90	74	83	85			8.5
85	84	75	52	87	91	73	88	88			7.6
82	75	75	51	84	90	76	82	87			8.3
90	78	74	55	89	97	81	86	91			6.7
83	77	74	50	84	90	78	84	91			8.4
77	73	74	50	82	87	70	80	84			9.7
84	74	73	54	86	89	70	85	90			7.7
75	77	74	55	86	81	72	82	88			8.1
90	78	76	52	83	92	78	86	91			6.9
84	78	72	54	86	88	74	90	89			7.6
82	78	76	49	85	86	74	87	92			7.8
88	76	74	52	85	93	78	80	84			6.9
85	75	75	52	86	95	76	82	84			7
78	75	79	51	83	88	72	82	85			9.4
84	76	80	53	86	88	70	86	87			8.9
90	80	76	49	89	94	74	87	92			6.9
84	82	75	51	85	87	73	84	86			7.8
85	76	74	50	85	89	76	84	86			7.4
87	77	78	52	87	91	77	86	88			7.2
87	77	76	51	86	90	77	87	85			7.1
81	73	74	49	85	91	74	83	80			7.9
85	78	79	53	87	92	76	86	86			7
86	78	77	53	86	91	79	85	85			7
87	78	76	52	85	90	80	87	86			6.8
85	76	77	52	86	91	76	86	86			7.5
78	71	73	48	84	92	73	80	80			8.1
83	74	72	48	81	91	75	84	81			7.6
84	76	77	54	86	94	75	85	83			7.9
82	73	72	49	83	92	74	84	81			7.8
78	72	74	50	85	93	74	80	80			8
84	75	76	54	85	94	76	83	82			7.4
79	71	72	50	83	91	73	81	81			8.8
75	70	73	52	84	93	72	76	77			9.2
77	72	71	48	82	92	73	76	76			8.4
76	72	72	49	83	94	74	75	75			9.1
85	76	73	54	82	91	75	84	86			7.2
87	78	79	56	88	95	76	88	86			6.9
88	81	80	55	89	95	80	87	87			6.7
85	78	77	53	86	93	80	87	86			7.2
85	77	76	53	87	95	75	87	86			7.4
76	71	73	51	82	91	73	77	77			8.2
74	70	72	51	83	92	70	76	75			9.5
85	78	76	53	85	94	76	83	86			7.3
86	79	78	53	85	93	80	87	85			6.9
77	71	73	47	82	90	73	79	76			8
84	76	77	52	86	83	74	85	85			7.6
85	78	77	53	87	88	76	86	86			7.7
75	70	72	52	82	90	72	77	76			8.4
86	78	76	50	75	82	76	85	86			7.7
86	78	76	53	85	91	77	85	86			7.1
83	75	77	52	86	92	78	85	84			7.5
76	71	73	51	84	91	73	78	77			8.3
82	74	74	52	83	90	76	84	83			7.5
73	75	76	50	85	92	76	75	74			9.3
75	70	72	48	81	90	73	74	76			8.2
73	71	72	48	83	92	73	75	74			9.6
75	72	73	49	82	87	74	76	76			9.5
78	72	71	48	82	84	70	80	77			8.7
80	73	71	49	80	84	72	82	79			8.4
83	76	77	53	86	84	74	85	82			7.6
74	71	72	48	83	85	73	75	76			9.3
76	70	71	49	82	87	72	78	75			9.2
78	71	73	50	82	86	73	80	77			8.9
77	70	72	49	81	88	71	78	76			8.3
83	76	73	50	82	88	75	81	84			7.4
80	72	71	48	80	86	73	82	81			8.1
79	71	72	49	81	87	73	81	80			8.4
81	73	71	49	82	89	74	82	82			7.3
80	72	74	73	85	92	73	82	81			7.4
79	72	71	49	82	89	73	81	80			8.1
81	74	72	50	81	88	73	83	82			7.6
75	70	72	51	82	90	72	77	76			9.2
74	71	73	49	82	91	73	76	76			9.1
80	73	72	49	81	88	74	82	82			8.2
84	76	73	50	82	89	75	85	82			7.2
79	71	72	50	83	92	73	81	81			8.3
93	82	78	58	93	100	82	91	93
94	84	77	56	92	98	78	92	92
88	75	78	57	88	96	76	89	87
85	77	80	56	93	97	78	90	88
79	76	78	57	89	95	78	82	88
82	71	76	56	90	94	75	85	89
82	78	82	55	88	96	78	88	92
88	76	78	53	90	97	73	87	93
83	84	85	62	87	102	84	89	94
88	83	74	59	88	98	78	87	90
85	77	80	63	92	97	75	86	92
83	76	72	49	86	92	73	86	89
78	71	76	57	88	94	76	87	89
84	77	80	60	91	96	78	89	92
84	80	82	61	87	98	82	92	93
82	78	76	59	88	94	76	83	93
86	82	78	55	89	96	78	90	91
88	78	78	60	90	96	76	90	90
86	77	76	58	87	97	78	85	92
88	73	75	56	90	93	77	83	86
92	78	77	57	91	96	75	86	87
94	84	78	58	92	95	77	90	93
91	78	78	59	91	94	78	85	91
93	82	77	61	92	97	84	88	93
88	80	78	58	88	96	82	86	92
86	78	77	59	85	94	74	84	87
89	78	78	62	88	92	75	88	92
88	82	76	61	90	87	76	84	91
92	86	80	59	86	95	81	86	93
93	84	77	58	88	93	78	91	93
90	82	80	59	87	90	77	88	95
91	83	78	62	89	96	81	84	87
88	81	77	61	91	97	82	85	88

## Sheet: renal
0.63	0.62	16	15	72	6.7		6.8	0.625
0.63	0.63	17	16	78	7		7.4	0.63
0.67	0.65	18	17	80	6.5		8.3	0.66
0.64	0.65	16	14	74	4.2		7.4	0.645
0.65	0.66	17	16	81	4.3		7.7	0.655
0.67	0.63	16	14	82	6.3		8.2	0.65
0.63	0.62	16	17	84	6.5		7.3	0.625
0.65	0.62	17	15	85	6.4		7.8	0.635
0.68	0.66	18	17	87	6.3		8.8	0.67
0.68	0.68	17	18	93	5.4		9.2	0.68
0.65	0.65	16	15	84	5.4		7.7	0.65
0.72	0.69	16	17	93	6.2		9.7	0.705
0.66	0.64	16	17	82	6.3		8	0.65
0.64	0.65	15	13	76	6.5		7.3	0.645
0.65	0.66	17	16	84	5.4		8.8	0.655
0.67	0.66	15	14	87	6.3		9.4	0.665
0.65	0.65	17	16	80	6.8		9	0.65
0.67	0.68	16	15	77	6.4		7.4	0.675
0.66	0.66	17	16	80	6.2		8.3	0.66
0.67	0.66	18	17	83	7		8.6	0.665
0.68	0.67	16	15	83	6.8		8.5	0.675
0.64	0.64	17	16	76	5.8		7.6	0.64
0.69	0.7	15	17	82	6.2		8.3	0.695
0.62	0.64	17	15	68	6.4		6.7	0.63
0.66	0.66	16	17	78	6.8		8.4	0.66
0.69	0.69	18	15	90	6.3		9.7	0.69
0.65	0.65	16	17	74	6		7.7	0.65
0.67	0.66	17	16	78	5.7		8.1	0.665
0.61	0.61	12	14	62	4.5		6.9	0.61
0.64	0.64	17	14	73	5.6		7.6	0.64
0.64	0.63	16	17	76	5.3		7.8	0.635
0.61	0.6	16	15	65	6.5		6.9	0.605
0.63	0.62	14	15	63	7		7	0.625
0.68	0.68	17	16	74	6.9		9.4	0.68
0.66	0.66	14	15	80	6.7		8.9	0.66
0.62	0.63	14	15	62	6.4		6.9	0.625
0.67	0.65	17	16	73	5.9		7.8	0.66
0.65	0.65	16	15	74	5.8		7.4	0.65
0.64	0.64	16	17	73	5.6		7.2	0.64
0.64	0.65	16	16	73	5.6		7.1	0.645
0.67	0.66	17	16	76	5.8		7.9	0.665
0.63	0.62	16	17	70	5.6		7	0.625
0.64	0.63	16	17	68	5.3		7	0.635
0.62	0.62	16	16	69	5.2		6.8	0.62
0.66	0.67	17	17	75	6		7.5	0.665
0.68	0.68	16	17	79	6		8.1	0.68
0.67	0.66	17	17	78	5.8		7.6	0.665
0.66	0.67	17	16	74	5.7		7.9	0.665
0.65	0.66	16	17	74	6		7.8	0.655
0.67	0.68	16	17	75	6		8	0.675
0.63	0.64	14	15	75	5.8		7.4	0.635
0.65	0.64	17	16	87	6.1		8.8	0.645
0.69	0.69	18	18	90	6.2		9.2	0.69
0.67	0.66	16	17	80	6		8.4	0.665
0.69	0.68	18	18	88	6.3		9.1	0.685
0.64	0.65	15	16	74	5.1		7.2	0.645
0.61	0.62	16	17	67	5.1		6.9	0.615
0.62	0.62	16	17	65	5.1		6.7	0.62
0.64	0.63	15	15	76	5.2		7.2	0.635
0.64	0.64	17	16	75	5.7		7.4	0.64
0.67	0.67	17	17	81	6		8.2	0.67
0.69	0.69	18	18	93	6.9		9.5	0.69
0.64	0.65	15	16	76	5.3		7.3	0.645
0.62	0.63	15	16	70	5.2		6.9	0.625
0.66	0.66	16	17	82	5.8		8	0.66
0.65	0.66	15	16	78	5.8		7.6	0.655
0.66	0.67	16	17	80	6		7.7	0.665
0.67	0.67	17	17	82	6.2		8.4	0.67
0.66	0.67	16	17	78	5.9		7.7	0.665
0.63	0.64	15	16	73	5.1		7.1	0.635
0.65	0.66	15	16	76	5.7		7.5	0.655
0.68	0.67	17	17	81	6.1		8.3	0.675
0.65	0.66	15	16	77	5.7		7.5	0.655
0.69	0.69	17	17	88	6.7		9.3	0.69
0.68	0.68	16	17	81	6		8.2	0.68
0.69	0.68	18	17	92	6.9		9.6	0.685
0.68	0.68	18	18	93	6.8		9.5	0.68
0.67	0.67	16	17	83	6.2		8.7	0.67
0.67	0.68	16	17	82	6.2		8.4	0.675
0.66	0.67	15	16	77	5.8		7.6	0.665
0.69	0.69	18	17	91	6.6		9.3	0.69
0.68	0.68	17	17	89	6.6		9.2	0.68
0.65	0.66	16	17	84	5.9		8.9	0.655
0.66	0.65	16	16	80	6.2		8.3	0.655
0.64	0.66	15	16	71	5.4		7.4	0.65
0.65	0.63	16	17	78	5.9		8.1	0.64
0.66	0.67	16	16	80	6.2		8.4	0.665
0.64	0.65	15	16	71	5.3		7.3	0.645
0.64	0.63	16	16	75	5.3		7.4	0.635
0.66	0.67	16	17	83	6.2		8.1	0.665
0.65	0.66	15	16	78	5.9		7.6	0.655
0.68	0.69	18	18	91	6.7		9.2	0.685
0.69	0.68	18	17	92	6.8		9.1	0.685
0.66	0.67	16	17	84	6.2		8.2	0.665
0.63	0.62	15	16	74	5.6		7.2	0.625
0.67	0.66	17	17	85	6.2		8.3	0.665
0.6	0.6	8	9	63	3.6			0.6
0.6	0.6	9	8	74	4.2			0.6
0.58	0.59	7	8	76	5.2			0.585
0.59	0.58	6	7	65	4.2			0.585
0.63	0.62	8	9	68	4.1			0.625
0.61	0.61	9	5	62	4.8			0.61
0.62	0.62	10	7	58	5.3			0.62
0.62	0.62	9	10	61	5.2			0.62
0.63	0.62	8	7	64	4.8			0.625
0.63	0.6	9	7	72	4.3			0.615
0.62	0.64	11	8	62	5.2			0.63
0.62	0.63	9	11	61	4.6			0.625
0.61	0.6	8	8	64	5.3			0.605
0.64	0.63	7	6	53	4.6			0.635
0.61	0.63	8	7	57	5.2			0.62
0.65	0.63	9	8	61	5.3			0.64
0.62	0.61	8	9	63	4.5			0.615
0.62	0.62	9	7	57	4.6			0.62
0.6	0.59	12	11	52	5.3			0.595
0.6	0.59	7	8	63	5.1			0.595
0.63	0.62	8	7	51	5			0.625
0.61	0.61	9	8	54	6.2			0.61
0.62	0.61	7	9	63	4.2			0.615
0.63	0.64	8	8	74	3.7			0.635
0.63	0.63	5	6	82	4.6			0.63
0.58	0.58	8	7	78	4.2			0.58
0.62	0.63	8	9	71	5.3			0.625
0.61	0.6	9	8	68	5.3			0.605
0.63	0.62	5	7	72	4.8			0.625
0.6	0.61	7	8	73	4.8			0.605
0.62	0.6	5	7	68	6.2			0.61
0.6	0.57	4	6	63	4.3			0.585
0.61	0.63	9	8	60	4.2			0.62
